# Supplementary material for: Differentiating Individuals with and without Alcohol Use Disorder Using Resting-State fMRI Functional Connectivity of Reward Network, Neuropsychological Performance, and Impulsivity Measures
Source: Behav Sci (Basel). 2022 Apr 28;12(5):128. doi: 10.3390/bs12050128 (PMC9137599; doi:10.3390/bs12050128)
Supplement: Supplementary file 1 [file behavsci-12-00128-s001.zip]

Archive with 1 entries (1 files):
- behavsci-1659290-supplementary.xlsx
