# Supplementary material for: Differentiating Individuals with and without Alcohol Use Disorder Using Resting-State fMRI Functional Connectivity of Reward Network, Neuropsychological Performance, and Impulsivity Measures
Source: Behav Sci (Basel). 2022 Apr 28;12(5):128. doi: 10.3390/bs12050128 (PMC9137599; doi:10.3390/bs12050128)
Supplement: Supplementary file 1 [file behavsci-12-00128-s001.zip › behavsci-1659290-supplementary.xlsx]

## Sheet: Dem+Pheno+FC
Rand_ID	Group	MRI_Age	ExcMovMade_All	AvgPicTime_All	AvgTotTime_All	TotTrlTime_All	AvgTrlTime_All	TotCor_Fw	Span_Fw	TotAvgTime_Fw	TotCorAvgTime_Fw	TotCor_Bw	Span_Bw	TotAvgTime_Bw	TotCorAvgTime_Bw	BIS_NP	BIS_MI	BIS_AI	FC_1_2	FC_1_3	FC_1_4	FC_1_5	FC_1_6	FC_1_7	FC_1_8	FC_1_9	FC_1_10	FC_1_11	FC_1_12	FC_1_13	FC_1_14	FC_1_15	FC_1_16	FC_1_17	FC_1_18	FC_1_19	FC_1_20	FC_1_21	FC_1_22	FC_1_23	FC_1_24	FC_1_25	FC_1_26	FC_1_27	FC_1_28	FC_1_29	FC_1_30	FC_1_31	FC_1_32
8558	CTL	23.8	4	1.9094	2.9462	241.652	11.507	9	6	17.0155	21.9925	7	5	10.6795	26.9135	23	20	19	1.3351	1.27995	1.32708	1.50805	0.99198	0.415082	0.178127	1.36052	1.10137	-0.937067	0.207556	0.799305	1.46465	1.28359	0.615935	-1.42477	-0.172741	1.08256	0.459277	1.24432	1.27578	0.968986	0.382323	-0.551272	0.929365	-1.18792	0.74343	0.856697	1.05385	0.261711	0.454269
3285	CTL	26.5	0	3.0503	5.6837	443.334	21.111	13	8	34.7805	34.7805	9	6	22.866	42.193	21	19	14	-0.069911	0.150047	-0.191942	0.12496	0.059063	0.044853	-0.322291	0.265989	0.335851	0.355336	0.28114	0.069602	0.274399	-0.120866	-0.282262	0.209476	0.017649	0.01087	0.182568	0.030521	-0.245963	0.041931	-0.077929	-0.095917	-0.163116	0.113495	0.018864	0.052067	-0.02435	0.004271	0.316314
6533	CTL	27.7	12	2.9414	4.9379	449.073	21.384	8	6	22.57	29.976	9	6	19.6095	28.7425	17	22	12	0.014966	-0.40925	0.282352	-0.48038	0.591101	0.217862	-0.025191	-0.522584	0.529812	-0.192174	-0.299391	0.201725	-0.751474	-0.109266	-0.517927	0.436223	0.427235	-0.566359	-0.375713	-0.167722	-0.192633	-0.168445	0.04471	-0.024309	-0.318652	0.078735	0.214378	0.115755	0.295158	-0.068758	-0.442863
5250	CTL	26.7	8	3.9873	7.2756	633.312	30.157	6	4	16.305	21.2895	8	5	12.609	36.484	14	16	9	0.145803	0.254599	-0.212584	0.360018	-0.180748	0.096146	-0.016677	-0.226715	-0.329028	0.054922	-0.5681	-0.869501	-0.126172	0.242341	-0.685406	0.056605	0.034398	-0.579991	-0.474997	-0.17472	0.288209	-0.521268	-0.523865	0.589683	0.518847	0.293183	0.051337	0.373045	0.005068	0.136182	0.11399
4157	CTL	21.6	3	1.9373	3.4388	278.439	13.259	12	8	31.1335	31.1335	8	5	10.5005	17.18	21	18	15	0.127166	-0.073225	0.273588	0.031745	-0.158728	0.099106	-0.382239	0.267489	-0.329601	0.254484	0.232755	0.13692	0.049842	-0.165476	-0.216046	-0.043011	-0.213372	-0.071175	-0.008006	0.250221	0.213221	0.202716	0.073301	-0.067029	-0.095061	0.244768	-0.216192	0.009728	0.252669	0.127566	-0.040593
8460	CTL	30.6	4	4.8784	8.5888	706.144	33.625	12	8	49.1085	49.1085	9	6	25.9595	43.9275	14	17	11	0.151399	0.088095	0.14193	0.358251	0.388424	-0.357494	-0.354281	-0.257521	-0.454637	-0.061825	-0.105874	-0.288861	-0.276432	-0.022816	0.436063	0.087926	-0.065635	-0.420652	-0.124845	-0.624146	-0.476679	-0.222642	-0.28182	0.346511	-0.030909	-0.304754	-0.31656	-0.084591	-0.207662	0.350693	0.160872
6254	CTL	26.1	8	2.3352	3.8109	329.279	15.679	14	8	33.0075	33.0075	10	7	20.921	30.4755	17	25	10	0.439673	0.532416	0.23238	-0.191124	0.299417	0.149801	0.314576	-0.033337	-0.53926	0.390644	-0.178444	-0.052826	0.330292	0.306167	-0.183623	-0.250985	-0.536345	-0.166667	0.024538	-0.195032	-0.473755	0.122335	0.054405	0.378942	-0.362228	0.012033	0.110864	-0.213074	0.108234	-0.591836	-0.309988
7795	CTL	26.5	1	2.9604	4.6579	368.221	17.534	12	8	33.399	33.399	8	6	18.5305	27.4605	18	16	10	0.089954	0.138215	0.2234	0.074284	0.118005	-0.118716	-0.041006	0.043637	0.054811	-0.273948	0.062925	-0.015687	0.028191	-0.026395	-0.235763	-0.027953	-0.054576	0.169896	-0.000518	-0.205033	-0.187216	0.183678	0.259742	-0.168929	-0.168023	0.097147	0.030614	-0.209237	-0.227371	0.284669	0.067089
7763	CTL	31.6	12	2.4752	4.6081	417.488	19.88	5	5	16.0395	21.969	5	4	9.8355	14.726	24	25	14	0.111472	0.0471	-0.239087	0.096354	-0.080668	-0.045807	0.032345	0.288259	0.177234	0.035601	0.11315	0.195732	0.206716	0.11375	0.100717	-0.310683	-0.212525	0.052995	0.048645	-0.312801	-0.1309	-0.118478	-0.100909	-0.064486	0.064536	0.011904	0.193192	0.041239	0.011148	-0.036965	0.41189
4413	CTL	31.3	0	3.5211	5.419	422.686	20.127	13	8	41.96	41.96	13	8	39.647	39.647	20	21	12	0.185051	0.155459	0.256397	0.123055	-0.078518	0.136364	0.244413	0.391108	0.345501	0.139837	0.068732	0.082232	0.129972	0.004671	0.22401	-0.047194	-0.375506	0.584863	0.430233	-0.360545	0.166844	0.266296	0.361576	-0.022431	-0.14748	0.145899	0.209752	-0.304016	-0.332172	-0.062822	-0.141788
6093	CTL	27.8	5	2.3182	4.0005	331.052	15.764	14	8	45.719	45.719	10	6	19.547	34.61	13	19	9	0.019322	0.210744	0.263589	0.132418	-0.477823	-0.301279	-0.569747	-0.238288	-0.137159	0.254191	0.063641	0.319293	0.092003	0.313677	0.252706	0.333743	0.294236	0.032482	0.224593	-0.366904	0.459306	-0.265782	-0.016505	0.434813	0.270871	-0.529714	-0.157438	-0.103934	-0.246799	0.153714	0.180967
1680	CTL	28.7	3	2.9576	5.4545	443.935	21.139	11	8	35.6255	35.6255	7	5	14.163	20.499	15	23	11	0.07176	-0.005779	0.263921	-0.112522	-0.138403	0.055422	-0.086078	0.052353	0.00233	0.130257	0.226682	-0.06527	-0.395988	0.241132	0.293727	-0.070687	-0.151074	0.018136	0.219045	-0.050315	-0.124227	0.277374	0.156927	-0.042496	-0.093837	-0.022666	-0.130462	0.01661	-0.063046	-0.10784	-0.189744
1483	CTL	29.3	2	5.4537	7.5513	604.934	28.806	12	8	37.265	37.265	10	6	16.2585	25.47	17	17	11	0.015455	0.151501	-0.09393	0.05612	-0.327873	-0.156103	-0.222726	0.141347	-0.521723	-0.005446	-0.174367	-0.092464	-0.308505	-0.123567	-0.198287	-0.42341	0.025049	0.27547	-0.197656	-0.143874	0.023676	-0.22957	-0.357592	-0.01314	-0.115428	0.017871	-0.539091	-0.186252	0.213975	0.015204	0.262999
5760	CTL	35.2	14	2.5524	4.3708	401.289	19.109	10	8	43.491	43.491	5	4	11.758	21.242	15	18	10	0.10593	0.220546	-0.41034	-0.255157	0.215681	0.316004	0.353295	0.39457	-0.118623	0.07231	-0.006201	0.307648	-0.158364	-0.343199	-0.232511	-0.419248	-0.180646	-0.331088	-0.297211	0.377344	-0.20526	0.036244	-0.279691	-0.312398	-0.509225	-0.060752	0.005529	-0.438801	-0.480517	-0.000257	-0.511684
7986	CTL	33.1														26	22	21	0.375367	0.471231	0.131757	0.668279	0.508496	0.478601	0.566762	0.21278	-0.026714	-0.033217	0.193084	0.01966	0.051652	0.817447	0.641528	0.627183	0.01099	0.4291	0.463061	0.358592	0.621953	-0.245272	-0.266313	0.832377	0.655639	-0.219713	-0.19306	-0.063524	-0.33937	0.357094	-0.387804
9374	CTL	24.9	10	4.555	8.7954	788.014	37.524	8	6	23.8045	32.031	8	5	11.4995	18.758	26	18	18	-0.174788	0.422748	0.321225	0.072575	-0.704625	-0.222993	-0.429556	-0.070691	-0.217197	0.298656	-0.075106	-0.000641	0.453287	0.621139	-0.629343	0.237698	-0.519611	0.04862	0.264584	-0.333999	-0.17435	-0.109592	0.308786	0.309578	0.363883	0.18171	0.41969	-0.100115	-0.244536	0.394104	0.258425
6098	CTL	32.5	18	2.071	3.2193	308.936	14.711	8	5	13.273	25.406	8	5	13.2255	19.819	26	23	11	0.339749	-0.415025	0.075247	-0.443418	0.01042	-0.416325	-0.018958	-0.042329	0.091622	-0.078017	0.18562	-0.402537	-0.347353	0.307952	0.082822	-0.179034	0.184303	0.217997	0.321623	-0.154898	-0.109028	0.041464	-0.256346	0.139361	0.091963	0.093389	-0.112997	-0.109182	-0.205276	0.195272	0.154555
4020	CTL	33.8	5	2.773	4.5	373.998	17.809	14	8	33.219	33.219	8	5	12.32	17.7965	18	16	8	0.311086	-0.189132	0.350504	0.627035	-0.195985	0.505426	0.39183	0.648933	0.507163	0.722121	0.100815	0.655654	0.04866	-0.207422	-0.187018	-0.058268	-0.281127	0.297747	-0.274536	-0.357136	0.838228	0.814254	0.180001	-0.070237	-0.239805	-0.187289	0.052814	-0.286345	-0.23589	-0.601559	-0.545295
8115	CTL	38.1	9	1.6531	2.8753	251.894	11.994	8	5	13.9695	25.9925	8	6	17.6715	25.3825	34	21	17	0.797861	-0.967185	-0.045215	-1.14558	-0.864644	-1.10239	-1.33498	1.01873	1.21621	0.042525	0.635024	0.130112	0.886438	-0.592622	-0.280669	-1.2969	-0.444829	1.24495	0.904748	0.947885	0.04676	0.139794	-0.455678	0.292263	-0.088121	1.22627	0.432286	-0.222824	0.304508	0.280095	-0.319026
5734	CTL	29.7	1	2.5953	3.9685	313.874	14.946	13	8	35.203	35.203	8	5	11.274	19.024	17	15	10	0.32002	0.144804	0.163007	0.178033	0.471663	0.264833	0.001519	0.308906	-0.05583	-0.419248	-0.089258	-0.204555	-0.336055	-0.414806	0.195897	0.098833	0.152138	0.269573	-0.106261	-0.208251	-0.209449	0.272364	0.532334	0.269294	0.320352	-0.241825	-0.509905	0.193267	0.374865	0.465936	0.438802
2483	CTL	32.1	14	3.7368	6.5229	600.019	28.572	8	6	26.186	39.373	7	5	15.641	24.6575	18	14	10	0.085076	0.184988	0.219884	-0.441456	-0.589374	-0.179229	-0.284585	0.322637	0.442549	0.539659	0.381285	-0.249662	-0.06363	-0.05358	-0.558694	-0.459978	-0.06879	-0.335455	-0.496343	0.286432	0.019568	-0.011071	-0.294742	-0.358146	-0.609073	0.145089	-0.481576	0.496931	0.199544	0.353453	-0.017685
3354	CTL	26	17	1.4661	2.5829	245.531	11.691	8	6	21.4065	31.5615	7	5	14.32	19.5235	22	27	10	0.432932	1.11383	1.04952	0.840604	0.769316	-0.357721	-0.505857	0.337951	0.426115	0.686642	1.13493	0.694379	0.806564	0.281954	0.653294	0.582552	-0.587981	0.496668	0.663678	-0.552389	-0.785526	0.116663	0.569356	1.09491	0.738272	-0.560344	0.737364	-0.740351	-0.005415	0.732489	-0.753771
6855	CTL	26.9	12	3.0525	4.7766	434.546	20.692	12	8	33.337	33.337	14	8	56.4765	56.4765	21	16	10	0.18919	-0.452457	0.231515	0.244425	0.119797	0.031817	0.320817	0.245968	0.100834	-0.460379	0.355001	0.369741	0.606842	-0.54225	0.349006	0.366599	-0.252829	0.446885	0.472548	0.062969	-0.142016	0.187376	0.355158	-0.116144	0.10832	-0.105293	-0.10048	-0.045948	-0.415857	0.067679	-0.018981
7169	CTL	19.9	12	2.059	3.1487	284.422	13.543	12	8	34.349	34.349	8	5	11.5775	28.3975	20	15	14	0.119643	-0.193981	-0.004798	-0.159235	-0.038193	0.065605	0.06889	0.06405	0.06277	0.186283	0.21961	0.249723	-0.062636	0.439818	-0.20144	0.047503	0.129702	0.115298	0.19342	0.155881	-0.054193	-0.062372	0.141358	0.022791	0.049998	0.050689	-0.214444	-0.36298	0.172477	0.094033	-0.227048
7696	CTL	21.9	0	2.7363	4.3356	338.183	16.103	14	8	28.2815	28.2815	9	6	17.664	24.117	22	18	12	-0.166984	0.624594	0.339237	0.265243	0.86707	0.419384	0.131309	-0.293704	-0.668938	-0.79454	-0.071219	0.374858	-0.446017	-0.526645	0.391357	-0.280137	0.457437	0.755775	0.583634	-0.447724	0.082409	0.74419	0.421357	-0.248415	0.543441	0.045399	0.435063	-0.385877	-0.71453	-0.545242	-0.353026
1750	CTL	25.2	3	2.9688	4.4395	362.373	17.255	8	6	15.537	21.3105	7	5	9.961	14.8205	19	22	16	-0.141553	-0.181832	0.046897	0.014745	-0.131649	0.193123	0.425338	0.228224	-0.009935	0.039334	-0.036106	-0.005316	0.158767	0.135788	-0.013993	-0.168548	-0.015635	-0.015822	-0.026765	0.171231	0.250643	-0.02836	-0.11128	0.074748	0.087412	0.080133	-0.135233	0.119637	0.205678	0.215011	0.094949
3048	CTL	22.9	3	2.0334	3.3863	273.919	13.043	10	6	17.562	27.453	8	5	11.048	16.188	23	20	13	0.313927	-0.166362	0.358851	-0.136294	0.020087	0.001536	0.409123	-0.05484	0.337976	0.124455	0.496569	-0.155273	-0.078043	-0.031428	-0.2312	0.208813	0.12197	-0.359052	-0.1877	-0.06111	-0.282029	0.224898	-0.145617	-0.420949	-0.361799	0.245035	0.045188	0.05669	0.13648	-0.210785	-0.177546
2363	CTL	20.2	29	2.1328	3.6065	374.369	17.827	10	7	31.366	44.084	8	6	30.6635	49.1625	20	20	12	0.0599	0.121107	0.128549	0.249029	-0.165333	-0.164565	0.027521	0.423333	0.164405	-0.00944	0.268967	0.181261	0.347447	0.247657	0.343108	0.188301	-0.223297	0.255649	0.250452	-0.261718	0.062706	0.39296	0.045095	0.166144	-0.114705	0.228756	-0.144006	0.212365	0.217459	-0.030288	0.162256
8386	CTL	19.8	8	2.3774	4.1684	360.985	17.189	6	6	25.969	34.7345	8	5	14.5455	22.9515	13	17	15	0.186513	0.139411	0.201979	0.174112	-0.050904	-0.125577	-0.213876	-0.110708	0.173432	0.052836	0.186945	0.102966	0.170785	-0.099677	-0.108085	0.097388	-0.117883	-0.012259	0.004536	0.051204	-0.05299	-0.021567	-0.077555	0.013235	0.02874	-0.086386	-0.071991	0.085957	-0.199447	0.107034	0.163497
9908	CTL	22.8	10	2.0378	3.8739	341.063	16.241	6	4	9.992	14.8975	7	5	15.0555	20.9935	20	19	13	0.095707	0.252847	0.48687	0.163288	0.110419	0.303023	0.038398	0.553529	0.4252	-0.141782	-0.033673	0.344391	0.234112	0.318137	0.021204	0.445204	0.129919	0.607313	0.358652	0.181645	0.18309	0.146426	0.063651	0.082316	0.36754	0.226653	0.024005	0.022954	-0.111746	0.172917	0.168653
7761	ALC	34.5	1	4.9009	6.9461	547.879	26.089	7	5	16.3755	24.415	5	5	23.024	29.8835	25	22	14	-0.206217	-0.177727	-0.194475	0.320184	0.428228	0.441786	0.176532	0.529638	0.45389	-0.225994	0.113934	0.396488	0.345546	0.4284	-0.133751	-0.08084	0.2181	0.421624	0.411289	0.39839	0.434876	-0.245789	-0.170475	-0.435492	0.187519	0.007538	0.125421	-0.589966	-0.506272	0.5399	0.004939
3295	ALC	39.9														27	28	21	0.03051	-0.127402	0.25176	0.473489	-0.073175	-0.230098	0.091498	0.176991	-0.1599	-0.338177	-0.059332	-0.327623	0.09831	-0.274015	-0.292259	0.049904	0.133583	0.10218	0.182101	-0.053363	0.014534	0.00367	0.00719	0.305024	0.101073	0.239819	0.056846	0.007492	-0.113966	0.153025	0.313898
5552	ALC	42.5	36	2.1828	3.9974	452.406	21.543	3	4	30.8185	42.7555	5	4	16.593	24.7805				-0.367545	0.166366	-0.221148	0.133508	-0.164559	-0.123359	-0.000358	0.182552	-0.196995	0.091582	-0.217878	0.372272	-0.291985	-0.40824	0.01944	0.445073	0.373292	-0.009493	-0.340981	-0.285026	-0.319653	0.150478	0.065819	-0.474825	0.081198	0.366892	0.302176	0.321741	0.529502	-0.224742	0.227902
7289	ALC	27.8	6	1.7566	3.0768	257.083	12.242	10	7	28.165	37.6655	7	5	14.0935	21.773	26	25	12	-0.176302	-0.327944	-0.312517	0.354422	-0.313549	0.080472	-0.243438	0.557267	0.452115	0.406072	0.122951	-0.143188	-0.13386	-0.384276	0.071777	0.010184	0.327373	0.494017	0.496475	0.157332	-0.152028	-0.436614	-0.405436	-0.064516	-0.186907	0.197383	0.447106	-0.347689	0.000905	0.246638	0.18032
9014	ALC	48.3	14	5.3771	7.9664	723.584	34.456	7	6	36.9695	50.7425	8	5	21.5695	40.6085	21	25	12	0.487495	-0.338115	-0.112504	-0.057009	-0.376413	0.525285	0.521593	0.345341	0.26567	-0.313236	-0.121927	-0.278283	0.100193	0.381772	0.141598	0.022882	-0.182867	0.308878	-0.10869	0.033295	-0.307271	-0.136496	-0.158713	0.369633	0.286276	0.0273	0.318751	0.553983	-0.348811	-0.403888	0.061399
9628	ALC	43.6														28	18	15	0.077355	-0.067913	0.132638	0.079795	-0.121742	0.102044	0.107452	0.204477	0.243916	-0.019471	0.111487	-0.242879	-0.174477	0.091089	0.070135	0.010185	-0.016454	0.051904	0.052718	0.008799	-0.015887	0.104476	0.129287	0.009411	0.085075	0.131673	0.053774	-0.012661	0.053537	0.133472	0.083749
5921	ALC	50.7	10	4.4202	6.618	581.666	27.698	5	5	27.991	46.53	6	5	32.046	45.35	35	29	20	-0.163188	0.248745	0.07194	-0.000275	-0.020294	-0.128946	-0.088628	0.001172	0.033552	0.037591	0.08636	0.092226	0.095472	-0.054777	-0.007947	0.114442	-0.151918	-0.052239	-0.052745	-0.221304	-0.024982	-0.074976	-0.009769	-0.306144	0.146793	0.255996	-0.071313	-0.067294	-0.072536	-0.173371	0.053385
2246	ALC	51.1	45	2.7877	5.831	715.091	34.051	6	6	40.399	58.251	2	2	3.883	13.0315	28	33	17	-0.017868	-0.106728	-0.093556	-0.037583	0.169682	-0.01865	0.104395	-0.023925	-0.020708	-0.255111	-0.012303	-0.005891	-0.145272	-0.107948	0.088541	0.052616	-0.100406	-0.092706	-0.015018	-0.061879	0.091042	0.079033	-0.167801	-0.025614	-0.233795	0.000321	0.139741	-0.105078	-0.145144	0.046045	-0.19852
2342	ALC	48.3	17	3.224	5.9716	571.523	27.215	2	3	23.749	42.241	3	3	16.4525	29.3975	27	26	15	0.469437	0.101606	0.029686	0.201515	0.462813	-0.078133	0.191112	0.475853	0.025839	0.06287	0.012012	-0.126689	-0.063564	0.04872	-0.216684	-0.115246	0.198878	-0.330465	0.073422	0.268212	0.363883	0.32695	0.096288	-0.096661	-0.287562	-0.367372	0.294126	-0.226968	0.168556	-0.106208	-0.307905
3315	ALC	44.9	35	1.6026	3.204	360.236	17.154	5	4	11.4685	16.5625	6	5	14.8435	26.2495	31	33	20	-0.072687	0.35221	0.091002	0.018057	0.132628	-0.06618	-0.080267	0.127113	-0.17664	0.032908	0.191217	0.040214	0.110245	-0.532499	-0.202881	-0.06286	-0.098537	-0.039468	-0.257975	-0.004176	-0.081035	0.168329	-0.10715	-0.189512	-0.191602	-0.084668	-0.032002	0.105726	-0.123702	0.274802	0.308419
8318	ALC	47.9	61	4.1115	6.8978	935.515	44.548	2	2	8.5705	21.3595	4	3	9.0465	16.921	21	30	18	0.210176	-0.10253	0.252684	0.19437	-0.271881	0.168453	0.250905	0.220692	-0.121486	-0.023749	-0.217662	0.000695	-0.120529	-0.16179	-0.316526	0.056305	0.081107	-0.219379	-0.259328	-0.291565	-0.223913	-0.081106	-0.01806	0.017171	-0.031506	0.05081	-0.326219	-0.055723	-0.074765	0.173964	-0.042154
3188	ALC	49.7	19	2.4724	4.6304	458.237	21.82	6	5	26.616	34.194	5	5	17.601	24.593	23		19	0.11795	0.012144	0.200113	0.107561	-0.02689	0.072121	0.047332	-0.173059	0.055034	0.068368	0.029901	0.33474	-0.049886	0.169201	0.238826	0.148878	0.078946	-0.25034	0.036514	0.181778	0.079034	-0.001569	0.005631	0.251455	-0.053105	-0.108292	-0.112596	-0.098635	-0.033897	0.185221	0.138522
9350	ALC	43.4																	0.148769	0.247524	0.078575	0.155398	0.135302	0.122087	0.085652	0.094631	0.106804	0.182895	0.120159	-0.072632	0.048666	0.070436	0.107383	0.027947	0.101291	0.06444	0.104212	0.066982	-1.4e-05	-0.085253	-0.006207	0.224107	-0.03973	-0.149965	-0.035027	-0.085424	0.048612	-0.151662	0.064074
4144	ALC	32.8	2	2.5384	4.4308	354.087	16.861	6	5	27.75	61.797	8	5	15.016	25.18	25	25	12	0.196934	0.223777	0.198079	-0.124037	0.041632	0.106142	-0.038722	-0.229124	-0.094577	-0.134441	0.291052	-0.043639	0.133303	-0.331563	0.162135	-0.219657	-0.194119	-0.216894	-0.102428	0.032382	-0.090807	-0.000303	0.021879	0.14917	0.038898	0.315947	-0.07705	0.133333	0.231176	0.037669	-0.187607
2766	ALC	25.6	4	1.8558	3.055	249.642	11.887	8	6	26.1095	35.3835	9	6	23.4525	33.7565	26	20	13	-0.356179	0.048802	-0.54849	-0.005085	0.182198	-0.390097	0.106051	-0.435906	-0.222216	-0.43827	0.659563	-0.024403	-0.023789	-0.206192	0.135083	0.34851	-0.172662	0.244222	0.065594	-0.284106	-0.001508	-0.441438	0.077637	-0.304523	-0.476159	0.182177	0.151674	-0.36078	-0.468866	-0.391726	-0.343377
3255	ALC	40.1														30	20	14	0.094086	0.024759	1.14576	-0.223374	-0.907523	0.802206	0.052149	-0.34214	0.069659	0.699818	0.513418	0.559765	0.498985	-0.821483	0.344138	-0.827168	-0.687267	-0.913544	-1.00311	0.358617	0.07718	1.00885	1.17841	-0.909533	-0.853725	0.417128	0.922505	0.739875	0.561689	-0.166543	0.313292
5934	ALC	48.1	5	2.7107	4.3237	361.155	17.197	8	6	23.954	34.274	9	6	19.414	29.101	11	16	14	0.247358	-0.378428	-0.374596	0.004271	-0.228461	0.107862	0.19859	0.419296	0.055037	-0.432683	-0.08288	0.350162	-0.265214	-0.137336	-0.446793	0.184104	-0.455142	-0.330705	-0.378488	-0.25186	0.142553	-0.158586	0.490525	0.249809	-0.201932	-0.232804	-0.424604	0.085977	-0.214958	-0.204356	-0.435036
9232	ALC	34.7	4	1.7499	3.0806	253.438	12.068	12	8	26.3625	26.3625	14	8	26.798	26.798	22	24	16	0.181022	0.041427	-0.058083	0.176797	-0.004283	-0.151523	0.128937	0.101812	0.341861	-0.222326	0.309527	-0.093572	0.092634	-0.095488	0.232178	-0.013681	0.066789	-0.059143	0.045416	0.019574	-0.02426	0.058181	-0.091141	0.158383	0.169374	-0.020536	0.046125	-0.043738	-0.000119	0.121299	0.111552
3565	ALC	48.9	8	2.0659	3.3086	285.48	13.594	8	5	13.336	18.8595	9	6	16.2175	21.5925	15	29	9	-0.52099	-0.499084	-0.445407	-0.575565	-0.54663	0.049487	-0.281127	-0.154194	0.405554	0.035516	-0.190277	-0.606755	0.04099	-0.226554	-0.571816	0.452693	0.455387	-0.025626	0.417094	-0.480419	-0.531553	-0.421409	-0.431159	-0.633436	0.083141	-0.02323	0.379469	-0.468904	-0.265073	-0.435788	0.524113
2164	ALC	37.1										1	2	10.43	37.086	26	18	17	0.477694	1.03214	0.367747	0.722682	-0.377995	-0.89034	-1.11861	-0.345117	0.865702	0.954314	0.17256	0.084698	-0.145813	0.304087	-0.972584	0.792897	-0.839998	0.127612	-0.292857	-0.272924	0.271192	0.494526	0.192564	-0.780099	-0.671963	0.946721	0.893684	0.348876	-0.335109	-0.080426	-0.670541
5207	ALC	32.5	1	4.776	7.8996	623.529	29.691	6	5	23.57	38.656	7	5	17.0305	25.757	27	27	18	0.01056	0.107519	-0.044707	0.377231	0.326557	-0.052635	0.016932	-0.195461	-0.080057	-0.169174	0.430338	-0.299136	-0.190102	-0.319161	0.093284	-0.039708	-0.346036	0.237971	0.220207	0.212674	-0.121335	0.274767	0.129003	0.26972	-0.353899	0.280822	-0.023495	-0.123005	-0.458709	0.194378	0.04136
1106	ALC	34.3	1	3.5868	5.1275	405.05	19.288	8	6	29.882	42.89	7	5	16.7735	32.9455	21	22	17	-0.068564	0.226418	0.029547	0.006684	0.115685	-0.074003	0.366733	0.012703	-0.078322	0.004204	-0.007918	0.148386	0.016377	0.063621	0.231432	0.071664	0.036232	0.035554	-0.115232	0.130473	0.033273	0.103473	0.054339	-0.074469	0.036537	0.060863	0.111894	0.108603	0.34589	0.088877	0.034455
2453	ALC	40.1	0	3.4236	5.5805	435.279	20.727	9	6	27.9455	38.8435	10	6	44.4385	75.1175	22	22	9	-0.09628	0.091663	-0.007969	0.03374	-0.00469	-0.09223	0.131645	0.251256	-0.006765	-0.182519	0.133248	0.01874	-0.003782	-0.06366	-0.250804	0.074369	0.080701	0.09982	0.305018	0.07023	0.235931	0.176688	0.005588	0.018091	0.143617	-0.067896	-0.033333	0.085779	0.178478	0.023818	-0.070045
3787	ALC	46.4	11	3.7039	6.6928	592.718	28.224	9	6	36.7735	47.2885	10	6	23.0785	40.7895	30	26	9	0.16392	0.203334	0.321138	0.131742	-0.108649	0.289327	0.159563	0.118966	0.106294	0.291993	-0.061565	0.055601	0.077392	0.0864	-0.1368	0.040278	-0.089792	-0.000451	-0.062425	0.337708	0.280517	0.272246	0.121454	0.126149	0.061509	-0.014341	-0.257158	-0.307642	-0.120955	-0.314689	-0.212274
6390	ALC	44.5	0	2.3771	3.523	274.8	13.085	9	6	17.7895	23.633	8	5	10.531	16.0865	22	23	19	0.430671	0.405101	0.043291	-0.27053	0.363325	0.471292	-0.410873	-0.208517	0.143573	0.404271	0.418141	0.189332	0.07536	0.208361	-0.018883	0.501869	0.360947	-0.229281	-0.011785	-0.337014	-0.344516	0.319526	0.500021	-0.290509	-0.239541	0.151995	-0.071943	0.319555	-0.440363	-0.040522	-0.447901
5032	ALC	28.6	15	3.8203	6.8549	628.653	29.935	8	6	25.7815	40.8515	5	4	10.2575	20.4295	23	33	23	0.498881	0.163802	-0.139531	0.200984	-0.299679	-0.201715	0.339367	0.546813	0.284808	0.305036	-0.06238	0.381006	0.288908	-0.089749	0.647817	-0.450064	-0.399295	0.184384	0.140817	0.474455	0.437669	-0.127987	0.233014	-0.385828	0.459475	-0.303738	0.314489	0.09342	-0.71388	0.214459	0.320761
9171	ALC	47.2	49	2.3029	4.8598	617.641	29.411	5	5	35.296	45.0225	1	2	4.4295	8.977	29	27	24	0.318314	0.142617	0.089501	0.5064	0.231677	0.409783	-0.15182	0.200388	0.016148	0.468989	-0.083641	-0.22639	0.206803	-0.074835	0.414712	0.347295	0.773559	-0.319578	-0.492027	-0.655769	-0.312488	0.218561	0.033516	0.268698	0.097308	0.227487	-0.523817	-0.354859	-0.371217	0.060527	-0.31238
5814	ALC	46.9	19	4.313	6.4324	629.767	29.988	8	5	20.562	30.609	4	3	6.0775	14.421	30	32	19	0.180844	0.079925	0.305992	0.133602	0.05671	-0.26173	-0.272292	-0.108148	-0.251096	0.207195	-0.059893	0.092729	-0.014013	-0.231578	0.104015	0.129668	-0.006805	-0.112142	-0.162506	-0.104626	-0.277722	-0.035189	-0.177669	-0.075618	0.127852	-0.272339	-0.028336	-0.200042	0.016117	0.003647	0.147166
1699	ALC	37.6	2	2.371	3.7676	301.77	14.37	12	8	33.5005	33.5005	7	5	12.6335	19.3285	15	15	10	-0.261228	0.360441	0.233001	0.180739	0.135937	0.082147	-0.011364	-0.134242	-0.202467	0.305115	0.279038	0.305471	-0.177011	0.221338	0.104857	-0.113225	-0.15717	-0.068518	-0.0941	0.044419	-0.132876	0.13487	0.309199	0.297613	0.243697	0.273686	-0.084748	-0.0604	0.003538	0.03209	0.313651
4957	ALC	44.5	11	2.9029	5.0197	448.779	21.37	6	6	48.1705	60.9445	4	5	34.9375	52.2575	22	31	16	-0.051855	-0.438189	-0.709626	-0.424575	-0.366587	0.204411	-0.387548	0.53032	-0.073206	0.038166	-0.061917	0.055854	-0.179768	-0.396519	0.1151	0.157103	-0.41456	-0.300411	0.057484	0.341825	0.588784	-0.398014	0.503867	-0.016155	0.369655	0.137319	-0.025883	0.252185	-0.156457	-0.042263	0.466363
[truncated: 530 more columns]
